# Supplementary material for: Rheotaxis facilitates upstream navigation of mammalian sperm cells
Source: eLife. 2014 May 27;3:e02403. doi: 10.7554/eLife.02403 (PMC4031982; doi:10.7554/eLife.02403)
Supplement: Supplementary file 2. — This file contains data tables that summarise the statistical information for each experiment. DOI: http://dx.doi.org/10.7554/eLife.02403.014 [file elife02403s002.xlsx]

## Sheet: Sheet1
sample number	shear rate (1/s)	avg. long. vel. (microns/s)	S.E. (microns/s)	avg. trans. vel. (microns/s)	S.E. (microns/s)	no. of vel. Vectors	zero-shear swimming speed (microns/s)
1	0	-0.891964	0.0878252	0.611809	0.0873661	221086	54.24
1	0	-0.3363	0.179286	0.841605	0.18203	44718	49.84
1	3.5	9.61949	0.118299	20.1325	0.116699	69147	50.8362
1	5.25	11.3285	0.112635	14.2746	0.113948	69864	51.3343
1	0.4375	2.39756	0.106055	5.54668	0.106587	145631	53.8249
1	7	10.4025	0.295332	0.42619	0.329202	11921	50.2551
1	0.875	5.48553	0.100202	10.4115	0.100855	156831	53.4098
1	1.75	10.2173	0.0996991	17.4043	0.100129	142158	52.8287
1	2.625	12.4472	0.137714	22.2866	0.142377	61895	51.9155
2	0	-0.74356	0.13514	-0.635269	0.133455	87414	52.88
2	0	-0.623527	0.134286	-0.605856	0.135765	100191	57.04
2	3.5	11.1734	0.0945438	18.7798	0.097977	124468	56
2	5.25	14.3253	0.157913	10.4071	0.162482	39850	53.5486
2	0.4375	3.33953	0.121563	4.94784	0.121878	120188	56.7429
2	7	7.87734	0.133258	10.345	0.14284	43608	54.2914
2	8.75	8.64325	0.117553	6.08203	0.127593	55967	54.8114
2	0.875	4.3139	0.102751	9.35123	0.104905	158841	56.4457
2	1.75	7.82388	0.0899092	16.9602	0.0916713	165292	55.6286
2	2.625	10.6928	0.0905347	21.9328	0.0949257	137497	55.2571

## Sheet: Sheet2
sample number	shear rate (1/s)	avg. long. vel. (microns/s)	S.E. (microns/s)	avg. trans. vel. (microns/s)	S.E. (microns/s)	no. of vel. vectors	zero-shear swimming speed (microns/s)
1	0	0.419357	0.30029	-1.37875	0.297376	15224	48.72
1	0	-0.55671	0.245209	4.00486	0.241454	15430	40.88
1	5.25	11.4423	0.324401	9.60652	0.326675	7275	46.6044
1	0.4375	3.58991	0.399984	4.10709	0.401231	7129	42.6222
1	7	10.5334	0.426121	1.56244	0.492337	4620	45.7333
1	8.75	9.87037	0.362095	-0.0903208	0.578106	4230	44.9867
1	0.875	3.22843	0.459291	4.83262	0.454717	5864	44.24
1	14.5833	4.80052	0.764503	-99.5139	1.65368	1689	41.8756
1	1.75	8.04556	0.24025	8.32711	0.249726	18811	48.0978
2	0	-3.02598	0.301452	0.543251	0.294327	16537	50.16
2	0	-1.57994	0.220111	1.77917	0.221728	23443	43.68
2	3.5	-14.3691	0.151802	17.3027	0.163484	50147	49.0537
2	5.25	-14.8434	0.201551	18.4455	0.216527	21782	48.4215
2	0.4375	-4.37631	0.114428	4.63787	0.115182	114009	46.0507
2	0.875	-5.91472	0.114493	8.03026	0.116555	104071	46.999
2	8.75	-13.4556	0.189299	3.04311	0.229844	22904	47.6312
2	14.5833	-7.80168	0.309877	-11.1102	0.480555	6547	44.1541
2	1.75	-10.1474	0.199219	12.2577	0.205296	38709	49.6859
2	2.625	-15.5487	0.113151	17.3344	0.118878	96422	45.1024
3	0	-0.339988	0.207994	1.06458	0.207349	30553	48.24
3	0	-0.751701	0.371373	-0.404252	0.361738	10848	49.92
3	3.5	15.3232	0.299302	8.37652	0.32399	12348	49.5764
3	5.25	12.9624	0.388041	-7.87763	0.481879	7119	49.4236
3	0.4375	5.69762	0.22936	2.60036	0.23104	26300	49.1564
3	7	12.4036	0.352966	-21.333	0.535529	7644	49.3091
3	8.75	12.7165	0.233335	-1.39598	0.311401	12644	48.7745
3	0.875	8.65671	0.209173	8.07712	0.214998	29175	49.0418
3	14.5833	14.0373	0.860203	-89.4648	1.67759	1394	48.3927
3	1.75	10.6836	0.268463	10.1623	0.284354	18839	49.7291
3	2.625	15.6482	0.217334	11.1174	0.236991	24263	48.5836
4	0	0.323918	0.172089	-1.05006	0.172119	37914	42.8
4	0	0.654768	0.220665	-1.40034	0.222348	29313	49.84
4	3.5	16.4907	0.190897	13.4472	0.208904	28385	48.4941
4	5.25	14.3425	0.212154	4.54148	0.248617	20348	47.8729
4	0.4375	4.36893	0.228855	4.96237	0.233071	28471	45.9059
4	7	15.6079	0.194114	-1.18397	0.25044	22299	47.2518
4	8.75	14.9175	0.327558	-49.2417	0.523255	9720	44.3529
4	0.875	6.25929	0.169594	6.46848	0.177586	49759	46.4235
4	14.5833	8.18227	0.913914	-114.619	1.56439	1472	43.4212
4	1.75	8.78537	0.198514	12.5087	0.205876	32501	49.2188
4	2.625	14.3544	0.147101	12.1917	0.162157	47563	45.1812

## Sheet: Sheet3
sample number	shear rate (1/s)	avg. long. vel. (microns/s)	S.E. (microns/s)	avg. trans. vel. (microns/s)	S.E. (microns/s)	no. of vel. vectors	zero-shear swimming speed (microns/s)
1	0	-0.828681	0.0530818	0.925286	0.0528694	259332	35.84
1	0	0.211073	0.0627846	-0.520775	0.0626043	164006	32.88
1	3.5	-1.14813	0.0803292	8.28711	0.077751	82296	33.694
1	5.25	0.0398739	0.0883632	3.28057	0.0921944	62843	33.324
1	0.4375	-1.41461	0.0630515	8.07291	0.0629862	169753	35.396
1	0.875	-3.27543	0.0803496	8.52612	0.0832697	102571	35.1
1	1.75	-1.77883	0.0688395	12.1698	0.0673064	121754	34.138
1	2.625	-2.5966	0.0628487	10.8472	0.0609592	143042	34.656
2	0	-0.268884	0.0813458	-0.105249	0.0824647	135398	40.72
2	0	0.480375	0.0727781	-0.494966	0.0728609	153042	37.6
2	3.5	-2.58172	0.0579921	14.5118	0.0616909	152936	38.5176
2	5.25	-0.130755	0.0731558	4.87485	0.0843156	110493	38.0588
2	0.4375	-1.89319	0.052427	5.74186	0.0533841	309669	40.3529
2	7	2.34436	0.0694384	-3.95541	0.0916856	117355	38.9765
2	0.875	-4.65406	0.0629242	10.9732	0.064987	184056	39.9859
2	1.75	-3.70405	0.063676	14.4566	0.0641959	156388	39.6188
2	2.625	-3.7623	0.057759	16.519	0.0587259	160072	39.3435

## Sheet: Sheet4
sample number	shear rate (1/s)	avg. long. vel. (microns/s)	S.E. (microns/s)	avg. trans. vel. (microns/s)	S.E. (microns/s)	no. of vel. vectors	zero-shear swimming speed (microns/s)
1	0.21875	0.532419	0.0718308	0.528957	0.0702081	89765	25.4527
1	0	0.626314	0.0494744	0.0462301	0.0484143	246571	31.44
1	0	0.331345	0.0911974	0.176691	0.0893958	41109	22.24
1	3.5	-0.290961	0.0553733	4.14923	0.0631295	126996	29.3956
1	5.25	0.389334	0.0549516	4.87557	0.0667957	111581	30.1257
1	0.4375	0.782713	0.0788469	1.72546	0.0809843	73951	24.4305
1	7	2.25293	0.0577197	-6.40238	0.0840338	109415	30.8559
1	0.875	-0.74236	0.0962227	3.91809	0.0977784	42464	23.4083
1	1.75	-0.751061	0.0780477	6.03105	0.0835609	76935	27.059
1	2.625	-0.295918	0.0766819	5.67773	0.0832741	67723	28.2273
2	0	1.31093	0.0748328	-1.39992	0.0751272	104846	31.2
2	0	-0.278183	0.0534396	0.294625	0.053448	220548	32.32
2	3.5	-0.658456	0.0487765	6.16994	0.0550347	192113	32.0711
2	5.25	1.74109	0.0654854	-12.1709	0.0970093	116473	32.16
2	0.4375	-1.23109	0.0438386	3.57988	0.0441222	322177	31.4667
2	0.875	-1.4419	0.0479176	5.49231	0.0486264	263442	32.2489
2	1.75	-1.40222	0.0535181	7.36376	0.0556237	197777	31.3422
2	2.625	-0.307925	0.0497816	7.89015	0.0532305	198688	31.7867

## Sheet: Sheet5
sample number	shear rate (1/s)	avg. long. vel. (microns/s)	S.E. (microns/s)	avg. trans. vel. (microns/s)	S.E. (microns/s)	no. of vel. vectors	zero-shear swimming speed (microns/s)
1	0	3.54449	0.280528	3.08125	0.268876	24907	56.32
1	0	-4.95581	0.354981	1.07477	0.344838	20007	62.32
1	3.5	-2.51514	0.302357	16.8634	0.432894	14749	60.8852
1	0.4375	-2.55216	0.347845	3.13777	0.336371	11064	57.3635
1	7	-0.86516	0.298073	-2.79846	0.497228	14669	59.9722
1	1.75	5.7792	0.344387	30.8853	0.335485	14318	59.0591
1	2.625	1.91252	0.338766	13.9205	0.435446	12163	58.2765
2	0	-0.472839	0.433426	2.53498	0.457751	10061	58.4
2	0	-3.14562	0.608957	-3.79615	0.52517	7363	65.12
2	3.5	4.72359	0.310485	38.6872	0.373017	12860	62.5862
2	5.25	11.3	0.400801	28.3678	0.53152	9599	64.5692
2	0.4375	-1.81392	0.542732	12.0594	0.557555	7402	59.2813
2	7	9.02787	0.344429	35.3261	0.40717	11095	63.6879
2	0.875	-1.03996	0.412249	11.5692	0.420671	9232	60.383
2	1.75	0.979211	0.433463	21.3709	0.518064	7139	61.0439
2	2.625	0.466881	0.363286	28.6907	0.434269	10089	61.8151
3	0	-1.99493	0.347445	-0.536372	0.330162	21550	64.56
3	0	-4.9665	0.340013	-7.87146	0.330764	28556	73.52
3	3.5	11.4406	0.259057	42.5256	0.247559	40986	72.8308
3	5.25	-7.94679	0.199835	32.4959	0.228347	36137	69.3846
3	0.4375	-3.73951	0.287645	10.0658	0.279849	31466	65.6628
3	7	-1.65	0.260734	16.969	0.369103	24635	70.3495
3	8.75	10.5488	0.174957	31.665	0.200971	50440	71.1766
3	0.875	-7.2478	0.294475	16.0035	0.300387	28557	66.6277
3	14.5833	10.8295	0.374103	-29.2491	0.575759	14731	71.5902
3	1.75	-10.0128	0.279715	30.3783	0.270226	28239	67.4548
3	2.625	-1.51591	0.24864	38.1818	0.227529	34573	68.2818
4	0	1.19913	0.235127	-1.39615	0.234241	60739	73.2
4	0	-3.52024	0.22908	-1.43672	0.230461	91101	92.16
4	3.5	16.4834	0.302958	36.1098	0.311762	33457	83.1314
4	7	12.3027	0.424755	20.7004	0.54998	13397	78.6171
4	8.75	16.485	0.329357	29.9392	0.388447	20379	86.7429
5	0	1.96956	0.508002	0.137236	0.473005	17840	88
5	0	0.526959	0.243312	1.56318	0.238649	45945	67.92
5	3.5	11.2414	0.151624	48.765	0.136869	86119	75.5058
5	5.25	25.8088	0.233305	39.709	0.249355	38581	86.2151
5	7	5.08485	0.251454	22.5884	0.352255	19780	70.1511
5	8.75	23.2558	0.172092	34.4603	0.184124	50216	83.984
5	0.875	7.59111	0.188699	20.1313	0.188755	108763	79.0756
5	1.75	6.53371	0.193972	41.5039	0.184689	60084	74.1671
5	2.625	28.4645	0.238623	38.0985	0.251291	56832	82.1991

## Sheet: Sheet6
sample number	shear rate (1/s)	avg. long. vel. (microns/s)	S.E. (microns/s)	avg. trans. vel. (microns/s)	S.E. (microns/s)	no. of vel. vectors	zero-shear swimming speed (microns/s)
1	0	-1.92813	0.0681231	-0.754903	0.0671049	212356	41.6
1	0	-0.728494	0.168902	-1.79027	0.16017	51917	50.16
1	3.5	11.0752	0.120893	12.147	0.119048	66916	48.5366
1	5.25	9.28158	0.131629	0.294816	0.141284	58607	49.4221
1	0.4375	2.71244	0.0930635	5.56448	0.0907091	120970	43.8138
1	0.875	3.67431	0.0966115	9.33457	0.0940129	99543	44.6993
1	1.75	5.15725	0.0953596	9.26337	0.0928676	89557	45.5848
1	2.625	8.28438	0.0872496	13.0721	0.0815315	115854	47.651
2	0	-0.685904	0.156003	-0.298232	0.161127	54207	49.28
2	0	1.16911	0.123662	1.49546	0.122351	62785	41.52
2	3.5	3.66777	0.111605	12.1355	0.108947	68168	48.3488
2	5.25	7.04512	0.145952	-1.68506	0.167784	45206	47.4176
2	0.4375	2.10906	0.118256	6.76537	0.110728	79796	42.4512
2	0.875	4.86506	0.111964	11.515	0.107185	80988	43.5376
2	1.75	5.21942	0.0981493	17.2976	0.0927913	85868	45.4
2	2.625	6.9013	0.111783	20.3254	0.0997663	63293	46.4864

## Sheet: Sheet7
sample number	shear rate (1/s)	avg. long. vel. (microns/s)	S.E. (microns/s)	avg. trans. vel. (microns/s)	S.E. (microns/s)	no. of vel. vectors	zero-shear swimming speed (microns/s)
1	0	0.059506	0.0912764	0.948957	0.0893527	97661	36
1	0	-1.20933	0.127257	-0.22541	0.120366	51052	36.64
1	3.5	2.04764	0.100413	0.711512	0.110231	65240	36.0826
1	5.25	3.18029	0.0990981	-0.299996	0.115135	67559	36.1652
1	0.4375	1.65959	0.0784619	3.87054	0.0760472	120300	36.5368
1	0.875	1.64311	0.0764035	4.90111	0.0763045	117360	36.351
1	1.75	2.09184	0.100669	4.94339	0.0985	67023	36.2477
1	2.625	2.93652	0.10902	6.1245	0.114905	57101	36.4335
2	0	0.0616839	0.127191	1.63215	0.125521	27495	26.56
2	0	0.715649	0.12457	-0.198461	0.12463	39351	30.4
2	3.5	1.08417	0.101909	1.77732	0.138031	36313	29.1782
2	5.25	-1.83066	0.111265	-27.6992	0.231863	28758	29.5855
2	0.4375	-2.20158	0.121849	1.22617	0.115887	28406	26.9673
2	0.875	-1.28066	0.0908073	3.57578	0.0965606	40642	27.4327
2	1.75	-1.58063	0.114168	3.23773	0.13998	24130	27.7818
2	2.625	1.25825	0.112819	6.12567	0.131501	35774	28.7709

## Sheet: Sheet8
sample number	shear rate (1/s)	avg. long. vel. (microns/s)	S.E. (microns/s)	avg. trans. vel. (microns/s)	S.E. (microns/s)	no. of vel. vectors	zero-shear swimming speed (microns/s)
1	0.21875	-0.567181	0.187853	0.286651	0.193427	7501	30.16
1	0	0.248392	0.196696	-1.75534	0.19304	16397	30.16
1	0	2.29894	0.301745	-2.6357	0.289139	8722	30.16
1	0.4375	-1.91031	0.211471	3.53044	0.223571	7650	30.16
1	0.875	0.327741	0.169874	-0.577652	0.185743	10338	30.16
2	0	-0.431727	0.036874	0.0781177	0.0380218	251064	23.68
2	3.5	1.71532	0.066242	0.244417	0.071283	94007	23.68
2	5.25	4.24819	0.0558941	-0.226649	0.0617659	115615	23.68
2	0.875	0.39769	0.0516726	0.892436	0.0532577	134856	23.68
2	1.75	0.997056	0.0510358	-0.11822	0.0537381	162481	23.68
2	2.625	2.0575	0.059724	-0.726885	0.0633417	110763	23.68
3	0	0.033098	0.118832	0.546685	0.113896	43500	32
3	0	0.904683	0.12369	1.95226	0.123729	40177	32.8
3	3.5	3.08377	0.145764	-5.20995	0.181048	27174	32.1208
3	5.25	3.51163	0.139963	-3.81098	0.180368	29042	32.2264
3	0.4375	1.10302	0.133454	1.86125	0.131489	34295	32.6792
3	0.875	2.25795	0.112023	1.05927	0.113034	43136	32.4528
3	1.75	1.45514	0.10693	3.88486	0.107285	41764	32.3321
3	2.625	3.75293	0.113723	-0.0603883	0.11845	44395	32.5585
